# Supplementary material for: Exploring Transfer Potentials of the IMPROVEjob Intervention for Strengthening Workplace Health Management in Micro-, Small-, and Medium-Sized Enterprises in Germany: A Qualitative Study
Source: Int J Environ Res Public Health. 2023 Feb 24;20(5):4067. doi: 10.3390/ijerph20054067 (PMC10002393; doi:10.3390/ijerph20054067)
Supplement: Supplementary file 1 [file ijerph-20-04067-s001.zip]

Archive with 1 entries (1 files):
- ijerph-2111431-supplementary.pdf
